# Supplementary material for: Microsurgical Clipping in Poor-Grade Aneurysmal Subarachnoid Hemorrhage (WFNS Grades 4–5) Patients from Hybrid Neurosurgeons’ Perspective: Clinical Profile and Functional Outcomes
Source: Brain Sci. 2026 Mar 28;16(4):364. doi: 10.3390/brainsci16040364 (PMC13115265; doi:10.3390/brainsci16040364)
Supplement: Supplementary file 1 [file brainsci-16-00364-s001.zip]

Archive with 1 entries (1 files):
- brainsci-4188833-supplementary.pdf
